# Supplementary material for: Unique Chemistry, Intake, and Metabolism of Polyamines in the Central Nervous System (CNS) and Its Body
Source: Biomolecules. 2022 Mar 25;12(4):501. doi: 10.3390/biom12040501 (PMC9025450; doi:10.3390/biom12040501)
Supplement: Supplementary file 1 [file biomolecules-12-00501-s001.zip]

Archive with 1 entries (1 files):
- biomolecules-1551577-supplementary.pdf
